# Supplementary material for: Identification of Clinical and Genomic Features Associated with SARS-CoV-2 Reinfections
Source: Viruses. 2025 Jun 11;17(6):840. doi: 10.3390/v17060840 (PMC12197629; doi:10.3390/v17060840)
Supplement: Supplementary file 1 [file viruses-17-00840-s001.zip]

Archive with 1 entries (1 files):
- viruses-3665803-supplementary.pdf
